# Supplementary material for: An Optimized Real-Time qPCR Method for the Effective Detection of Human Malaria Infections
Source: Diagnostics (Basel). 2021 Apr 21;11(5):736. doi: 10.3390/diagnostics11050736 (PMC8142979; doi:10.3390/diagnostics11050736)
Supplement: Supplementary file 1 [file diagnostics-11-00736-s001.zip]

Archive with 2 entries (2 files):
- Supplementary S1.pdf
- Supplementary S2.pdf
